# Supplementary material for: Synthesis of a Polyaniline Nanoparticle Using a Solution Plasma Process with an Ar Gas Bubble Channel
Source: Polymers (Basel). 2019 Jan 9;11(1):105. doi: 10.3390/polym11010105 (PMC6401735; doi:10.3390/polym11010105)
Supplement: Supplementary file 1 [file polymers-11-00105-s001.zip]

Archive with 2 entries (2 files):
- Supplementary Video 1.avi
- Supplementary Video 2.avi
